# Supplementary material for: Magnetic Nanoprobes for Spatio-Mechanical Manipulation in Single Cells
Source: Nanomaterials (Basel). 2021 Aug 31;11(9):2267. doi: 10.3390/nano11092267 (PMC8471295; doi:10.3390/nano11092267)
Supplement: Supplementary file 1 [file nanomaterials-11-02267-s001.zip]

Archive with 1 entries (1 files):
- nanomaterials-1342774-supplementary.pdf
